# Supplementary material for: Understanding barriers to the introduction of precision medicines in non-small cell lung cancer: A qualitative interview protocol
Source: Wellcome Open Res. 2018 Mar 8;3:24. [Version 1] doi: 10.12688/wellcomeopenres.13976.1 (PMC5934686; doi:10.12688/wellcomeopenres.13976.1)
Supplement: Supplementary file 1 [file wellcomeopenres-3-15191-s0000.tgz]

Archive with 1 entries (1 files):
- 728350af-6b7f-454a-8b52-f062b4ac0a90.docx
