# Supplementary material for: Understanding barriers to the introduction of precision medicines in non-small cell lung cancer: A qualitative interview protocol
Source: Wellcome Open Res. 2018 Mar 8;3:24. [Version 1] doi: 10.12688/wellcomeopenres.13976.1 (PMC5934686; doi:10.12688/wellcomeopenres.13976.1)
Supplement: Supplementary file 2 [file wellcomeopenres-3-15191-s0001.tgz]

Archive with 1 entries (1 files):
- 3ba5ebfe-e745-474c-ad9d-6fe351251337.docx
